# Supplementary material for: Identification of novel loci associated with maturity and yield traits in early maturity soybean plant introduction lines
Source: BMC Genomics. 2018 Mar 1;19:167. doi: 10.1186/s12864-018-4558-4 (PMC5831853; doi:10.1186/s12864-018-4558-4)
Supplement: Supplementary file 1 — List of 86 lines used in the GWA analyses, along with their corresponding maturity group and fastStructure group. (XLSX 24 kb) [file 12864_2018_4558_MOESM1_ESM.xlsx]

## Sheet: Sheet1
Additional File 1. List of 86 lines used in the GWA analyses, along with their corresponding maturity group and fastStructure group.
Line	Maturity Group	fastStructure Group
PI 132217	00	3
PI 153293	000	3
PI 180521	000	2
PI 180525	000	1
PI 189868	000	3
PI 189869	000	3
PI 194645	00	1
PI 194648	00	1
PI 196504	000	1
PI 232998	000	2
PI 248405	000	1
PI 257429	000	1
PI 258383	000	2
PI 290156	000	3
PI 297524	00	2
PI 347540 A	000	1
PI 358322	00	2
PI 360953	000	3
PI 360954	000	1
PI 360955 A	000	1
PI 360962	000	2
PI 360963 A	000	1
PI 360964	00	2
PI 361073	000	3
PI 361110	000	3
PI 372403 B	00	2
PI 372423	000	3
PI 379563	000	1
PI 417511	000	2
PI 417565	000	1
PI 423707	00	1
PI 423713	000	1
PI 423719	00	1
PI 423869	00	1
PI 437085	000	3
PI 437182	000	3
PI 437188	000	3
PI 437204	00	1
PI 437300	00	1
PI 437313	000	2
PI 437532	00	1
PI 438352	00	1
PI 438369 B	00	1
PI 438378	00	2
PI 438393	00	2
PI 438433	00	1
PI 438454	000	2
PI 438460	00	1
PI 438474	00	1
PI 438477	00	1
PI 438483	000	1
PI 442037	000	1
PI 442041	000	1
PI 442043	00	1
PI 445791	000	2
PI 445794 B	00	3
PI 445825	00	2
PI 445826	000	2
PI 445836	00	2
PI 449456 A	000	2
PI 449458 A	000	2
PI 449459	000	1
PI 449460 A	000	1
PI 470929	000	1
PI 470930	000	1
PI 507522	000	3
PI 507704 B	000	2
PI 511361	000	2
PI 522187	000	1
PI 532445	000	2
PI 532467	000	1
PI 548325	00	2
PI 548382	00	3
PI 548535	00	2
PI 548582	00	2
PI 548607	00	2
PI 561282 A	00	2
PI 567175 A	000	2
PI 567175 B	00	2
PI 567218	000	2
PI 567784	00	2
PI 567787	000	2
PI 578387	000	2
PI 602497 B	00	2
PI 603147	000	3
PI 603316	000	2

## Sheet: Sheet2
PI 132217	PI132217	2011	BEL	PaysBas	'00
PI 153293	PI153293	2011	BEL	Belgique	'000
PI 180521	PI180521	2011	BEL	Allemagne	'000
PI 180525	PI180525	2011	BEL	Allemagne	'000
PI 189868	PI189868	2011	BEL	France	'000
PI 189869	PI189869	2011	BEL	France	'000
PI 194645	PI194645	2011	BEL	Suède	'00
PI 194648	PI194648	2011	BEL	Suède	'00
PI 196504	PI196504	2011	BEL	Suède	'000
PI 232998	PI232998	2011	BEL	Allemagne	'000
PI 248405	PI248405	2011	BEL	Serbie	'000
PI 257429	PI257429	2011	BEL	Allemagne	'000
PI 258383	PI258383	2011	BEL	Pologne	'000
PI 290156	PI290156	2011	BEL	Hongrie	'000
PI 297524	PI297524	2011	BEL	Chine	'00
PI 347540 A	PI347540A	2011	BEL	Roumanie	'000
PI 358322	PI358322	2011	BEL	Chine	'00
PI 360953	PI360953	2011	BEL	NA	NA
PI 360954	PI360954	2011	BEL	NA	NA
PI 360955 A	PI360955A	2011	BEL	Suède	'000
PI 360962	PI360962	2011	BEL	Russie	'000
PI 360963 A	PI360963A	2011	BEL	Japon	'000
PI 360964	PI360964	2011	BEL	Serbie	'00
PI 361073	PI361073	2011	BEL	Allemagne	'000
PI 361110	PI361110	2011	BEL	Italie	'000
PI 372403 B	PI372403B	2011	BEL	Autriche	'00
PI 372423	PI372423	2011	BEL	France	'000
PI 379563	PI379563	2011	BEL	Japon	'000
PI 417511	PI417511	2011	BEL	France	'000
PI 417565	PI417565	2011	BEL	Suède	'000
PI 423707	PI423707	2011	BEL	Pologne	'00
PI 423713	PI423713	2011	BEL	Pologne	'000
PI 423719	PI423719	2011	BEL	Pologne	'00
PI 423869	PI423869	2011	BEL	Japon	'00
PI 437085	PI437085	2011	BEL	Russie	'000
PI 437182	PI437182	2011	BEL	Lithuanie	'000
PI 437188	PI437188	2011	BEL	Lithuanie	'000
PI 437204	PI437204	2011	BEL	Moldavie	'00
PI 437300	PI437300	2011	BEL	Moldavie	'00
PI 437313	PI437313	2011	BEL	Russie	'000
PI 437532	PI437532	2011	BEL	Ukraine	'00
PI 438352	PI438352	2011	BEL	Bulgarie	'00
PI 438369 B	PI438369B	2011	BEL	Tchécoslovaquie	'00
PI 438378	PI438378	2011	BEL	Allemagne	'00
PI 438393	PI438393	2011	BEL	Allemagne	'00
PI 438433	PI438433	2011	BEL	Italie	'00
PI 438454	PI438454	2011	BEL	Pologne	'000
PI 438460	PI438460	2011	BEL	Roumanie	'00
PI 438474	PI438474	2011	BEL	Suède	'00
PI 438477	PI438477	2011	BEL	Suède	'00
PI 438483	PI438483	2011	BEL	Suède	'000
PI 442037	PI442037	2011	BEL	Russie	'000
PI 442041	PI442041	2011	BEL	Ukraine	'000
PI 442043	PI442043	2011	BEL	Serbie	'00
PI 445791	PI445791	2011	BEL	Allemagne	'000
PI 445794 B	PI445794B	2011	BEL	Allemagne	'00
PI 445825	PI445825	2011	BEL	Allemagne	'00
PI 445826	PI445826	2011	BEL	Allemagne	'000
PI 445836	PI445836	2011	BEL	Roumanie	'00
PI 449456 A	PI449456A	2011	BEL	Chine	'000
PI 449458 A	PI449458A	2011	BEL	Chine	'000
PI 449459	PI449459	2011	BEL	Chine	'000
PI 449460 A	PI449460A	2011	BEL	Chine	'000
PI 470929	PI470929	2011	BEL	Suède	'000
PI 470930	PI470930	2011	BEL	Suède	'000
PI 507522	PI507522	2011	BEL	Japon	'000
PI 507704 B	PI507704B	2011	BEL	Ukraine	'000
PI 511361	PI511361	2011	BEL	ÉtasUnis	'000
PI 522187	PI522187	2011	BEL	Ukraine	'000
PI 532445	PI532445	2011	BEL	Chine	'000
PI 532467	PI532467	2011	BEL	Japon	'000
PI 548325	PI548325	2011	BEL	Russie	'00
PI 548382	PI548382	2011	BEL	Canada	'00
PI 548535	PI548535	2011	BEL	ÉtasUnis	'00
PI 548582	PI548582	2011	BEL	ÉtasUnis	'00
PI 548607	PI548607	2011	BEL	Canada	'00
PI 561282 A	PI561282A	2011	BEL	Russie	'00
PI 567175 A	PI567175A	2011	BEL	Chine	'000
PI 567175 B	PI567175B	2011	BEL	Chine	'00
PI 567218	PI567218	2011	BEL	Russie	'000
PI 567784	PI567784	2011	BEL	Canada	'00
PI 567787	PI567787	2011	BEL	Canada	'000
PI 578387	PI578387	2011	BEL	Chine	'000
PI 602497 B	PI602497B	2011	BEL	Chine	'00
PI 603147	PI603147	2011	BEL	CoréeduNord	'000
PI 603316	PI603316	2011	BEL	Chine	'000
	PI132217	2012	QC	PaysBas	'00
	PI153293	2012	QC	Belgique	'000
	PI180521	2012	QC	Allemagne	'000
	PI180525	2012	QC	Allemagne	'000
	PI189868	2012	QC	France	'000
	PI189869	2012	QC	France	'000
	PI194636	2012	QC	Suède	'000
	PI194645	2012	QC	Suède	'00
	PI194648	2012	QC	Suède	'00
	PI196504	2012	QC	Suède	'000
	PI232998	2012	QC	Allemagne	'000
	PI248405	2012	QC	Serbie	'000
	PI257429	2012	QC	Allemagne	'000
	PI258383	2012	QC	Pologne	'000
	PI290156	2012	QC	Hongrie	'000
	PI297524	2012	QC	Chine	'00
	PI347540A	2012	QC	Roumanie	'000
	PI358322	2012	QC	Chine	'00
	PI360953	2012	QC	NA	'NA
	PI360954	2012	QC	NA	'NA
	PI360955A	2012	QC	Suède	'000
	PI360957	2012	QC	Japon	'00
	PI360962	2012	QC	Russie	'000
	PI360963A	2012	QC	Japon	'000
	PI360964	2012	QC	Serbie	'00
	PI361073	2012	QC	Allemagne	'000
	PI361110	2012	QC	Italie	'000
	PI372403B	2012	QC	Autriche	'00
	PI372423	2012	QC	France	'000
	PI379563	2012	QC	Japon	'000
	PI384467	2012	QC	Russie	'00
	PI417511	2012	QC	France	'000
	PI417565	2012	QC	Suède	'000
	PI423707	2012	QC	Pologne	'00
	PI423713	2012	QC	Pologne	'000
	PI423719	2012	QC	Pologne	'00
	PI423869	2012	QC	Japon	'00
	PI437085	2012	QC	Russie	'000
	PI437182	2012	QC	Lithuanie	'000
	PI437188	2012	QC	Lithuanie	'000
	PI437204	2012	QC	Moldavie	'00
	PI437300	2012	QC	Moldavie	'00
	PI437313	2012	QC	Russie	'000
	PI437532	2012	QC	Ukraine	'00
	PI438352	2012	QC	Bulgarie	'00
	PI438369B	2012	QC	Tchécoslovaquie	'00
	PI438378	2012	QC	Allemagne	'00
	PI438393	2012	QC	Allemagne	'00
	PI438433	2012	QC	Italie	'00
	PI438454	2012	QC	Pologne	'000
	PI438460	2012	QC	Roumanie	'00
	PI438474	2012	QC	Suède	'00
	PI438477	2012	QC	Suède	'00
	PI438483	2012	QC	Suède	'000
	PI442037	2012	QC	Russie	'000
	PI442041	2012	QC	Ukraine	'000
	PI442043	2012	QC	Serbie	'00
	PI445791	2012	QC	Allemagne	'000
	PI445794B	2012	QC	Allemagne	'00
	PI445825	2012	QC	Allemagne	'00
	PI445826	2012	QC	Allemagne	'000
	PI445836	2012	QC	Roumanie	'00
	PI449456A	2012	QC	Chine	'000
	PI449458A	2012	QC	Chine	'000
	PI449459	2012	QC	Chine	'000
	PI449460A	2012	QC	Chine	'000
	PI470929	2012	QC	Suède	'000
	PI470930	2012	QC	Suède	'000
	PI507522	2012	QC	Japon	'000
	PI507704B	2012	QC	Ukraine	'000
	PI511361	2012	QC	ÉtasUnis	'000
	PI522187	2012	QC	Ukraine	'000
	PI532445	2012	QC	Chine	'000
	PI532467	2012	QC	Japon	'000
	PI548325	2012	QC	Russie	'00
	PI548382	2012	QC	Canada	'00
	PI548535	2012	QC	ÉtasUnis	'00
	PI548582	2012	QC	ÉtasUnis	'00
	PI548607	2012	QC	Canada	'00
	PI561282A	2012	QC	Russie	'00
	PI567175A	2012	QC	Chine	'000
	PI567175B	2012	QC	Chine	'00
	PI567218	2012	QC	Russie	'000
	PI567224B	2012	QC	Russie	'000
	PI567784	2012	QC	Canada	'00
	PI567787	2012	QC	Canada	'000
	PI578387	2012	QC	Chine	'000
	PI602497B	2012	QC	Chine	'00
	PI603147	2012	QC	CoréeduNord	'000
	PI603316	2012	QC	Chine	'000
	PI132217	2012	BEL	PaysBas	'00
	PI153293	2012	BEL	Belgique	'000
	PI180521	2012	BEL	Allemagne	'000
	PI180525	2012	BEL	Allemagne	'000
	PI189868	2012	BEL	France	'000
	PI189869	2012	BEL	France	'000
	PI194636	2012	BEL	Suède	'000
	PI194645	2012	BEL	Suède	'00
	PI194648	2012	BEL	Suède	'00
	PI196504	2012	BEL	Suède	'000
	PI232998	2012	BEL	Allemagne	'000
	PI248405	2012	BEL	Serbie	'000
	PI257429	2012	BEL	Allemagne	'000
	PI258383	2012	BEL	Pologne	'000
	PI290156	2012	BEL	Hongrie	'000
	PI297524	2012	BEL	Chine	'00
	PI347540A	2012	BEL	Roumanie	'000
	PI358322	2012	BEL	Chine	'00
	PI360953	2012	BEL	NA	'NA
	PI360954	2012	BEL	NA	'NA
	PI360955A	2012	BEL	Suède	'000
	PI360957	2012	BEL	Japon	'00
	PI360962	2012	BEL	Russie	'000
	PI360963A	2012	BEL	Japon	'000
	PI360964	2012	BEL	Serbie	'00
	PI361073	2012	BEL	Allemagne	'000
	PI361110	2012	BEL	Italie	'000
	PI372403B	2012	BEL	Autriche	'00
	PI372423	2012	BEL	France	'000
	PI379563	2012	BEL	Japon	'000
	PI384467	2012	BEL	Russie	'00
	PI417511	2012	BEL	France	'000
	PI417565	2012	BEL	Suède	'000
	PI423707	2012	BEL	Pologne	'00
	PI423713	2012	BEL	Pologne	'000
	PI423719	2012	BEL	Pologne	'00
	PI423869	2012	BEL	Japon	'00
	PI437085	2012	BEL	Russie	'000
	PI437182	2012	BEL	Lithuanie	'000
	PI437188	2012	BEL	Lithuanie	'000
	PI437204	2012	BEL	Moldavie	'00
	PI437300	2012	BEL	Moldavie	'00
	PI437313	2012	BEL	Russie	'000
	PI437532	2012	BEL	Ukraine	'00
	PI438352	2012	BEL	Bulgarie	'00
	PI438369B	2012	BEL	Tchécoslovaquie	'00
	PI438378	2012	BEL	Allemagne	'00
	PI438393	2012	BEL	Allemagne	'00
	PI438433	2012	BEL	Italie	'00
	PI438454	2012	BEL	Pologne	'000
	PI438460	2012	BEL	Roumanie	'00
	PI438474	2012	BEL	Suède	'00
	PI438477	2012	BEL	Suède	'00
	PI438483	2012	BEL	Suède	'000
	PI442037	2012	BEL	Russie	'000
	PI442041	2012	BEL	Ukraine	'000
	PI442043	2012	BEL	Serbie	'00
	PI445791	2012	BEL	Allemagne	'000
	PI445794B	2012	BEL	Allemagne	'00
	PI445825	2012	BEL	Allemagne	'00
	PI445826	2012	BEL	Allemagne	'000
	PI445836	2012	BEL	Roumanie	'00
	PI449456A	2012	BEL	Chine	'000
	PI449458A	2012	BEL	Chine	'000
	PI449459	2012	BEL	Chine	'000
	PI449460A	2012	BEL	Chine	'000
	PI470929	2012	BEL	Suède	'000
	PI470930	2012	BEL	Suède	'000
	PI507522	2012	BEL	Japon	'000
	PI507704B	2012	BEL	Ukraine	'000
	PI511361	2012	BEL	ÉtasUnis	'000
	PI522187	2012	BEL	Ukraine	'000
	PI532445	2012	BEL	Chine	'000
	PI532467	2012	BEL	Japon	'000
	PI548325	2012	BEL	Russie	'00
	PI548382	2012	BEL	Canada	'00
	PI548535	2012	BEL	ÉtasUnis	'00
	PI548582	2012	BEL	ÉtasUnis	'00
	PI548607	2012	BEL	Canada	'00
	PI561282A	2012	BEL	Russie	'00
	PI567175A	2012	BEL	Chine	'000
	PI567175B	2012	BEL	Chine	'00
	PI567218	2012	BEL	Russie	'000
	PI567224B	2012	BEL	Russie	'000
	PI567784	2012	BEL	Canada	'00
	PI567787	2012	BEL	Canada	'000
	PI578387	2012	BEL	Chine	'000
	PI602497B	2012	BEL	Chine	'00
	PI603147	2012	BEL	CoréeduNord	'000
	PI603316	2012	BEL	Chine	'000
	PI132217	2013	QC	PaysBas	'00
	PI153293	2013	QC	Belgique	'000
	PI180521	2013	QC	Allemagne	'000
	PI180525	2013	QC	Allemagne	'000
	PI189868	2013	QC	France	'000
	PI189869	2013	QC	France	'000
	PI194636	2013	QC	Suède	'000
	PI194645	2013	QC	Suède	'00
	PI194648	2013	QC	Suède	'00
	PI196504	2013	QC	Suède	'000
	PI232998	2013	QC	Allemagne	'000
	PI248405	2013	QC	Serbie	'000
	PI257429	2013	QC	Allemagne	'000
	PI258383	2013	QC	Pologne	'000
	PI290156	2013	QC	Hongrie	'000
	PI297524	2013	QC	Chine	'00
	PI347540A	2013	QC	Roumanie	'000
	PI358322	2013	QC	Chine	'00
	PI360953	2013	QC	NA	'NA
	PI360954	2013	QC	NA	'NA
	PI360955A	2013	QC	Suède	'000
	PI360957	2013	QC	Japon	'00
	PI360962	2013	QC	Russie	'000
	PI360963A	2013	QC	Japon	'000
	PI360964	2013	QC	Serbie	'00
	PI361073	2013	QC	Allemagne	'000
	PI361110	2013	QC	Italie	'000
	PI372403B	2013	QC	Autriche	'00
	PI372423	2013	QC	France	'000
	PI379563	2013	QC	Japon	'000
	PI384467	2013	QC	Russie	'00
	PI417511	2013	QC	France	'000
	PI417565	2013	QC	Suède	'000
	PI423707	2013	QC	Pologne	'00
	PI423713	2013	QC	Pologne	'000
	PI423719	2013	QC	Pologne	'00
	PI423869	2013	QC	Japon	'00
	PI437085	2013	QC	Russie	'000
	PI437182	2013	QC	Lithuanie	'000
	PI437188	2013	QC	Lithuanie	'000
	PI437204	2013	QC	Moldavie	'00
	PI437300	2013	QC	Moldavie	'00
	PI437313	2013	QC	Russie	'000
	PI437532	2013	QC	Ukraine	'00
	PI438352	2013	QC	Bulgarie	'00
	PI438369B	2013	QC	Tchécoslovaquie	'00
	PI438378	2013	QC	Allemagne	'00
	PI438393	2013	QC	Allemagne	'00
	PI438433	2013	QC	Italie	'00
	PI438454	2013	QC	Pologne	'000
	PI438460	2013	QC	Roumanie	'00
	PI438474	2013	QC	Suède	'00
	PI438477	2013	QC	Suède	'00
	PI438483	2013	QC	Suède	'000
	PI442037	2013	QC	Russie	'000
	PI442041	2013	QC	Ukraine	'000
	PI442043	2013	QC	Serbie	'00
	PI445791	2013	QC	Allemagne	'000
	PI445794B	2013	QC	Allemagne	'00
	PI445825	2013	QC	Allemagne	'00
	PI445826	2013	QC	Allemagne	'000
	PI445836	2013	QC	Roumanie	'00
	PI449456A	2013	QC	Chine	'000
	PI449458A	2013	QC	Chine	'000
	PI449459	2013	QC	Chine	'000
	PI449460A	2013	QC	Chine	'000
	PI470929	2013	QC	Suède	'000
	PI470930	2013	QC	Suède	'000
	PI507522	2013	QC	Japon	'000
	PI507704B	2013	QC	Ukraine	'000
	PI511361	2013	QC	ÉtasUnis	'000
	PI522187	2013	QC	Ukraine	'000
	PI532445	2013	QC	Chine	'000
	PI532467	2013	QC	Japon	'000
	PI548325	2013	QC	Russie	'00
	PI548382	2013	QC	Canada	'00
	PI548535	2013	QC	ÉtasUnis	'00
	PI548582	2013	QC	ÉtasUnis	'00
	PI548607	2013	QC	Canada	'00
	PI561282A	2013	QC	Russie	'00
	PI567175A	2013	QC	Chine	'000
	PI567175B	2013	QC	Chine	'00
	PI567218	2013	QC	Russie	'000
	PI567224B	2013	QC	Russie	'000
	PI567784	2013	QC	Canada	'00
	PI567787	2013	QC	Canada	'000
	PI578387	2013	QC	Chine	'000
	PI602497B	2013	QC	Chine	'00
	PI603147	2013	QC	CoréeduNord	'000
	PI603316	2013	QC	Chine	'000
	PI132217	2013	BEL	PaysBas	'00
	PI153293	2013	BEL	Belgique	'000
	PI180521	2013	BEL	Allemagne	'000
	PI180525	2013	BEL	Allemagne	'000
	PI189868	2013	BEL	France	'000
	PI189869	2013	BEL	France	'000
	PI194636	2013	BEL	Suède	'000
	PI194645	2013	BEL	Suède	'00
	PI194648	2013	BEL	Suède	'00
	PI196504	2013	BEL	Suède	'000
	PI232998	2013	BEL	Allemagne	'000
	PI248405	2013	BEL	Serbie	'000
	PI257429	2013	BEL	Allemagne	'000
	PI258383	2013	BEL	Pologne	'000
	PI290156	2013	BEL	Hongrie	'000
	PI297524	2013	BEL	Chine	'00
	PI347540A	2013	BEL	Roumanie	'000
	PI358322	2013	BEL	Chine	'00
	PI360953	2013	BEL	NA	'NA
	PI360954	2013	BEL	NA	'NA
	PI360955A	2013	BEL	Suède	'000
	PI360957	2013	BEL	Japon	'00
	PI360962	2013	BEL	Russie	'000
	PI360963A	2013	BEL	Japon	'000
	PI360964	2013	BEL	Serbie	'00
	PI361073	2013	BEL	Allemagne	'000
	PI361110	2013	BEL	Italie	'000
	PI372403B	2013	BEL	Autriche	'00
	PI372423	2013	BEL	France	'000
	PI379563	2013	BEL	Japon	'000
	PI384467	2013	BEL	Russie	'00
	PI417511	2013	BEL	France	'000
	PI417565	2013	BEL	Suède	'000
	PI423707	2013	BEL	Pologne	'00
	PI423713	2013	BEL	Pologne	'000
	PI423719	2013	BEL	Pologne	'00
	PI423869	2013	BEL	Japon	'00
	PI437085	2013	BEL	Russie	'000
	PI437182	2013	BEL	Lithuanie	'000
	PI437188	2013	BEL	Lithuanie	'000
	PI437204	2013	BEL	Moldavie	'00
	PI437300	2013	BEL	Moldavie	'00
	PI437313	2013	BEL	Russie	'000
	PI437532	2013	BEL	Ukraine	'00
	PI438352	2013	BEL	Bulgarie	'00
	PI438369B	2013	BEL	Tchécoslovaquie	'00
	PI438378	2013	BEL	Allemagne	'00
	PI438393	2013	BEL	Allemagne	'00
	PI438433	2013	BEL	Italie	'00
	PI438454	2013	BEL	Pologne	'000
	PI438460	2013	BEL	Roumanie	'00
	PI438474	2013	BEL	Suède	'00
	PI438477	2013	BEL	Suède	'00
	PI438483	2013	BEL	Suède	'000
	PI442037	2013	BEL	Russie	'000
	PI442041	2013	BEL	Ukraine	'000
	PI442043	2013	BEL	Serbie	'00
	PI445791	2013	BEL	Allemagne	'000
	PI445794B	2013	BEL	Allemagne	'00
	PI445825	2013	BEL	Allemagne	'00
	PI445826	2013	BEL	Allemagne	'000
	PI445836	2013	BEL	Roumanie	'00
	PI449456A	2013	BEL	Chine	'000
	PI449458A	2013	BEL	Chine	'000
	PI449459	2013	BEL	Chine	'000
	PI449460A	2013	BEL	Chine	'000
	PI470929	2013	BEL	Suède	'000
	PI470930	2013	BEL	Suède	'000
	PI507522	2013	BEL	Japon	'000
	PI507704B	2013	BEL	Ukraine	'000
	PI511361	2013	BEL	ÉtasUnis	'000
	PI522187	2013	BEL	Ukraine	'000
	PI532445	2013	BEL	Chine	'000
	PI532467	2013	BEL	Japon	'000
	PI548325	2013	BEL	Russie	'00
	PI548382	2013	BEL	Canada	'00
	PI548535	2013	BEL	ÉtasUnis	'00
	PI548582	2013	BEL	ÉtasUnis	'00
	PI548607	2013	BEL	Canada	'00
	PI561282A	2013	BEL	Russie	'00
	PI567175A	2013	BEL	Chine	'000
	PI567175B	2013	BEL	Chine	'00
	PI567218	2013	BEL	Russie	'000
	PI567224B	2013	BEL	Russie	'000
	PI567784	2013	BEL	Canada	'00
	PI567787	2013	BEL	Canada	'000
	PI578387	2013	BEL	Chine	'000
	PI602497B	2013	BEL	Chine	'00
	PI603147	2013	BEL	CoréeduNord	'000
	PI603316	2013	BEL	Chine	'000
