# Supplementary material for: Identification of novel loci associated with maturity and yield traits in early maturity soybean plant introduction lines
Source: BMC Genomics. 2018 Mar 1;19:167. doi: 10.1186/s12864-018-4558-4 (PMC5831853; doi:10.1186/s12864-018-4558-4)
Supplement: Supplementary file 4 — Location of gaps and their distances in the genotyping-by-sequencing data set. (XLSX 11 kb) [file 12864_2018_4558_MOESM4_ESM.xlsx]

## Sheet: GBS
Additional File 4. Location of gaps and their distances in the genotyping-by-sequencing data set
Chromosome	Start [1]	End [1]	Distance	Region
Gm01	11794450	12440159	645709	Pericentromere
Gm01	15664588	16338459	673871	Pericentromere
Gm01	19896979	20570146	673167	Pericentromere
Gm01	22534701	23606525	1071824	Pericentromere
Gm01	23606525	24234627	628102	Pericentromere
Gm01	24494777	25126804	632027	Pericentromere
Gm01	25676589	26186771	510182	Pericentromere
Gm01	35735104	36269675	534571	Pericentromere
Gm02	19748536	20330894	582358	Centromere
Gm02	30393652	31061572	667920	Pericentromere
Gm02	37395891	37950321	554430	Pericentromere
Gm03	15706975	16242731	535756	Pericentromere
Gm04	27559371	28158554	599183	Pericentromere
Gm04	30987400	32011199	1023799	Pericentromere
Gm05	8448777	9319884	871107	Pericentromere
Gm05	9638754	10215897	577143	Pericentromere
Gm05	10661542	11418831	757289	Pericentromere
Gm05	13126326	13690114	563788	Pericentromere
Gm05	13690114	14437215	747101	Pericentromere
Gm05	15912525	17897947	1985422	Centromere
Gm05	18900022	19483970	583948	Pericentromere
Gm05	20781489	21538731	757242	Pericentromere
Gm05	21889176	22939196	1050020	Pericentromere
Gm05	22939219	23724790	785571	Pericentromere
Gm05	23973324	24745354	772030	Pericentromere
Gm05	24886525	25582978	696453	Pericentromere
Gm05	25759150	26264016	504866	Pericentromere
Gm06	28262158	28784539	522381	Pericentromere
Gm06	31495477	32378175	882698	Centromere
Gm07	27498934	28037565	538631	Pericentromere
Gm07	39159376	39707062	547686	Pericentromere
Gm08	27503603	28126089	622486	Pericentromere
Gm08	28924226	29855828	931602	Centromere
Gm09	25834168	26637133	802965	Pericentromere
Gm10	14105081	14651924	546843	Pericentromere
Gm10	15705370	16249824	544454	Centromere
Gm12	22206337	23007593	801256	Centromere
Gm12	23506887	24550347	1043460	Pericentromere
Gm12	25309725	26140622	830897	Pericentromere
Gm12	26273734	27006815	733081	Pericentromere
Gm12	27044767	27563645	518878	Pericentromere
Gm12	27895683	28501951	606268	Pericentromere
Gm12	29889641	30448242	558601	Pericentromere
Gm12	30448242	30980835	532593	Pericentromere
Gm13	2877617	4570792	1693175	Pericentromere
Gm13	6182038	6788046	606008	Centromere
Gm14	13969150	14633688	664538	Pericentromere
Gm14	14743169	15498041	754872	Pericentromere
Gm14	19831893	21117163	1285270	Pericentromere
Gm14	21117163	21704308	587145	Pericentromere
Gm14	32330281	32923272	592991	Pericentromere
Gm15	27973505	28539998	566493	Pericentromere
Gm15	38573357	39489901	916544	Centromere
Gm15	45093246	45605936	512690	Pericentromere
Gm16	20391146	20929705	538559	Pericentromere
Gm18	29340851	30006502	665651	Pericentromere
Gm18	31987101	32584874	597773	Centromere
Gm18	33407515	33934450	526935	Pericentromere
Gm18	36670007	37215636	545629	Pericentromere
Gm18	37319331	37982763	663432	Pericentromere
Gm18	42515773	43062958	547185	Pericentromere
Gm20	5725406	6384836	659430	Pericentromere
Gm20	7634553	8410839	776286	Pericentromere
Gm20	14078958	14780568	701610	Centromere
Gm20	21718272	22381798	663526	Pericentromere
Gm20	28987660	29698621	710961	Pericentromere
Gm20	30019098	30833594	814496	Pericentromere
Gm20	30833594	31456065	622471	Pericentromere
Gm20	31922844	32802573	879729	Pericentromere
[1] Start and end position of gaps over 500,000 bp
