# Supplementary material for: Identification of novel loci associated with maturity and yield traits in early maturity soybean plant introduction lines
Source: BMC Genomics. 2018 Mar 1;19:167. doi: 10.1186/s12864-018-4558-4 (PMC5831853; doi:10.1186/s12864-018-4558-4)
Supplement: Supplementary file 5 — Location of gaps and their distances in the merged data set. (XLSX 12 kb) [file 12864_2018_4558_MOESM5_ESM.xlsx]

## Sheet: Gap_regions
Additional File 5. Location of gaps and their distances in the merged data set
Chromosome	Start [1]	End [1]	Distance	Region
GM01	15664588	16338459	673871	centromeric
GM01	22534701	23246736	712035	pericentromeric
GM01	23606525	24234627	628102	pericentromeric
GM01	24494777	25126804	632027	pericentromeric
GM05	8448777	9319884	871107	pericentromeric
GM05	9698664	10215897	517233	pericentromeric
GM05	10661542	11418831	757289	pericentromeric
GM05	13126326	13690114	563788	pericentromeric
GM05	13690114	14437215	747101	pericentromeric
GM05	15912525	17897947	1985422	centromeric
GM05	18900022	19483970	583948	pericentromeric
GM05	20781489	21538731	757242	pericentromeric
GM05	21934409	22939196	1004787	pericentromeric
GM05	22939219	23724790	785571	pericentromeric
GM05	24745413	25462356	716943	pericentromeric
GM05	25759150	26264016	504866	pericentromeric
GM06	31550383	32378175	827792	centromeric
GM08	28937154	29696202	759048	centromeric
GM09	25834168	26637133	802965	pericentromeric
GM10	14105081	14651924	546843	pericentromeric
GM10	15710469	16226372	515903	centromeric
GM12	22206337	23007593	801256	centromeric
GM12	23963890	24550347	586457	pericentromeric
GM12	25309725	26140622	830897	pericentromeric
GM12	29889641	30448242	558601	pericentromeric
GM12	30448242	30980835	532593	pericentromeric
GM13	2960670	4157086	1196416	pericentromeric
GM13	6185319	6739279	553960	centromeric
GM14	14847459	15359459	512000	centromeric
GM14	19831893	21117163	1285270	centromeric
GM14	21117163	21700497	583334	centromeric
GM15	27973505	28480017	506512	pericentromeric
GM15	38838846	39489901	651055	centromeric
GM20	5725406	6384836	659430	pericentromeric
GM20	7634553	8318718	684165	pericentromeric
GM20	14080274	14765612	685338	centromeric
GM20	21718272	22381798	663526	pericentromeric
GM20	28987660	29558474	570814	pericentromeric
GM20	30019098	30833594	814496	pericentromeric
GM20	30833594	31383115	549521	pericentromeric
GM20	31974972	32802573	827601	pericentromeric
[1] Start and end positions of gpas over 500,000 bp
